# Supplementary material for: Isoleucyl-tRNA synthetase 2 promotes pancreatic ductal adenocarcinoma proliferation and metastasis by stabilizing β-catenin
Source: Genes Dis. 2024 Jul 24;12(3):101382. doi: 10.1016/j.gendis.2024.101382 (PMC11907448; doi:10.1016/j.gendis.2024.101382)
Supplement: Multimedia component 2 [file mmc2.xlsx]

## Sheet: Sheet1
	Primer	Sequence
	AXIN2-F	CAGTGATGCGCTGACGGAT
	AXIN2-R	GGGAAATGAGGTAGAGACACTCTG
	CCND1-F	GATCAAGTGTGACCCGGACTG
	CCND1-R	CCTTGGGGTCCATGTTCTGC
	c-JUN-F	GAGCATGACCCTGAACCTGG
	c-JUN-R	GGACTGGATTATCAGGCGCT
	c-MYC-F	CGTCCTCGGATTCTCTGCTC
	c-MYC-R	CTTCGCTTACCAGAGTCGCT
	MMP7-F	GAACAATTGTCTCTGGACGGC
	MMP7-R	CTGAGCCTGTTCCCACTGTAG
	CTNNB1-F	TTGAAGGTTGTACCGGAGCC
	CTNNB1-R	GCAGCTGCACAAACAATGGA
	IARS2-F	TAGTGGCAGATACCGGGACA
	IARS2-R	ATGAGGGTCACCGTTTGCAT
	GAPDH-F	CAGGAGGCATTGCTGATGAT
	GAPDH-R	GAAGGCTGGGGCTCATTT
