# Supplementary material for: Isoleucyl-tRNA synthetase 2 promotes pancreatic ductal adenocarcinoma proliferation and metastasis by stabilizing β-catenin
Source: Genes Dis. 2024 Jul 24;12(3):101382. doi: 10.1016/j.gendis.2024.101382 (PMC11907448; doi:10.1016/j.gendis.2024.101382)
Supplement: Multimedia component 3 [file mmc3.xlsx]

## Sheet: Sheet1
	Antibody	Dilution ratio	Cat.No	Manufacturers
	IARS2	1 : 2,000	17170-1-AP	Proteintech
	ZEB1	1 : 1,000	70512S	Cell Signaling Technology
	N-cadherin	1 : 1,000	13116T	Cell Signaling Technology
	Vimentin	1 : 1,000	3932S	Cell Signaling Technology
	Slug	1 : 1,000	9585T	Cell Signaling Technology
	β-catenin	1 : 1,000	51067-2-AP	Proteintech
	Ki-67	1 : 800	27309-1-AP	Proteintech
	β-tubulin	1 : 2,000	2146S	Cell Signaling Technology
	β-actin	1 : 2,000	GB12001	Servicebio
	GAPDH	1 : 2,000	GB12002	Servicebio
	HRP-linked goat anti-rabbit IgG (H+L)	1 : 2,000	A0208	Beyotime
