# Supplementary material for: Isoleucyl-tRNA synthetase 2 promotes pancreatic ductal adenocarcinoma proliferation and metastasis by stabilizing β-catenin
Source: Genes Dis. 2024 Jul 24;12(3):101382. doi: 10.1016/j.gendis.2024.101382 (PMC11907448; doi:10.1016/j.gendis.2024.101382)
Supplement: Multimedia component 4 [file mmc4.xlsx]

## Sheet: htp_prot18215 (1)
*************Generated from HitPredict database (18Jul2023)*************
List of interactions for Q9NSE4|SYIM|Homo sapiens|Interactions:214
************************************************************************
Interaction	Interactor	Name	Experiments	Category	Method Score	Annotation Score	Interaction Score	Confidence
307424	O95831	AIFM1	3	High-throughput	0.69	0.6	0.643	High
1124105	Q8IWL3	HSC20	2	High-throughput	0.66	0.6	0.628	High
153576	O14976	GAK	2	High-throughput	0.62	0.6	0.611	High
244157	O75251	NDUS7	2	High-throughput	0.62	0.6	0.611	High
797934	P54764	EPHA4	2	High-throughput	0.62	0.6	0.611	High
1064134	Q6NUN0	ACSM5	2	High-throughput	0.62	0.55	0.585	High
1094127	Q7Z2W9	RM21	2	High-throughput	0.62	0.55	0.585	High
1125319	Q8IX18	DHX40	2	High-throughput	0.62	0.55	0.585	High
1192134	Q96FC9	DDX11	2	High-throughput	0.62	0.55	0.585	High
1212847	Q9BUB7	TMM70	2	High-throughput	0.62	0.55	0.585	High
1244268	Q9Y2Z2	MTO1	2	High-throughput	0.62	0.55	0.585	High
216162	O60260	PRKN	2	High-throughput	0.57	0.6	0.584	High
248084	O75390	CISY	2	High-throughput	0.57	0.6	0.584	High
491290	P13073	COX41	2	High-throughput	0.57	0.6	0.584	High
934088	Q12849	GRSF1	2	High-throughput	0.57	0.6	0.584	High
998183	Q16740	CLPP	2	High-throughput	0.57	0.6	0.584	High
1233514	Q9H9B4	SFXN1	2	High-throughput	0.57	0.6	0.584	High
353399	P04049	RAF1	2	High-throughput	0.54	0.6	0.571	High
975329	Q14CZ7	FAKD3	2	Small-scale	0.54	0.6	0.571	High
782272	P52630	STAT2	2	High-throughput	0.62	0.5	0.558	High
970246	Q14674	ESPL1	2	High-throughput	0.62	0.5	0.558	High
1129328	Q8IZT6	ASPM	2	High-throughput	0.62	0.5	0.558	High
193747	O43464	HTRA2	1	High-throughput	0.51	0.6	0.554	High
1198347	Q96LU5	IMP1L	1	High-throughput	0.51	0.6	0.554	High
320195	P00533	EGFR	1	High-throughput	0.48	0.6	0.536	High
411468	P08238	HS90B	1	Small-scale	0.48	0.6	0.536	High
984800	Q15375	EPHA7	1	High-throughput	0.48	0.6	0.536	High
991064	Q15831	STK11	1	High-throughput	0.48	0.6	0.536	High
229466	O60884	DNJA2	1	High-throughput	0.44	0.6	0.515	High
1189265	Q96DA6	TIM14	1	High-throughput	0.44	0.6	0.515	High
1191594	Q96EY1	DNJA3	1	High-throughput	0.44	0.6	0.515	High
1209579	Q9BQ95	ECSIT	1	High-throughput	0.48	0.55	0.513	High
1244265	Q9UHD1	CHRD1	1	High-throughput	0.48	0.55	0.513	High
1203375	Q96T52	IMP2L	1	High-throughput	0.51	0.5	0.506	High
372947	P05067	A4	1	High-throughput	0.42	0.6	0.501	High
894726	Q03468	ERCC6	1	High-throughput	0.42	0.6	0.501	High
366257	P04792	HSPB1	1	High-throughput	0.49	0.5	0.494	High
115265	O00220	TR10A	1	High-throughput	0.48	0.5	0.489	High
191835	O43379	WDR62	1	High-throughput	0.48	0.5	0.489	High
197431	O43638	FOXS1	1	High-throughput	0.48	0.5	0.489	High
1234627	Q9HBG6	IF122	1	High-throughput	0.48	0.5	0.489	High
57548	A3KMH1	VWA8	1	High-throughput	0.38	0.6	0.479	High
61231	A6NJ78	MET15	1	High-throughput	0.38	0.6	0.479	High
164395	O15235	RT12	1	High-throughput	0.38	0.6	0.479	High
250039	O75439	MPPB	1	High-throughput	0.38	0.6	0.479	High
254819	O75570	RF1M	1	High-throughput	0.38	0.6	0.479	High
309543	O95900	TRUB2	1	High-throughput	0.38	0.6	0.479	High
318141	P00480	OTC	1	High-throughput	0.38	0.6	0.479	High
363419	P04629	NTRK1	1	High-throughput	0.38	0.6	0.479	High
365236	P04637	P53	1	High-throughput	0.38	0.6	0.479	High
405577	P07900	HS90A	1	Small-scale	0.38	0.6	0.479	High
413535	P08559	ODPA	1	High-throughput	0.38	0.6	0.479	High
455435	P10176	COX8A	1	High-throughput	0.38	0.6	0.479	High
467348	P10809	CH60	1	High-throughput	0.38	0.6	0.479	High
565026	P22607	FGFR3	1	High-throughput	0.38	0.6	0.479	High
674976	P36776	LONM	1	High-throughput	0.38	0.6	0.479	High
687658	P38646	GRP75	1	High-throughput	0.38	0.6	0.479	High
710280	P40926	MDHM	1	High-throughput	0.38	0.6	0.479	High
721780	P42704	LPPRC	1	High-throughput	0.38	0.6	0.479	High
730431	P43897	EFTS	1	High-throughput	0.38	0.6	0.479	High
734003	P46199	IF2M	1	High-throughput	0.38	0.6	0.479	High
745030	P47985	UCRI	1	High-throughput	0.38	0.6	0.479	High
756541	P49411	EFTU	1	High-throughput	0.38	0.6	0.479	High
763915	P49841	GSK3B	1	High-throughput	0.38	0.6	0.479	High
820801	P61158	ARP3	1	High-throughput	0.38	0.6	0.479	High
878567	Q00059	TFAM	1	High-throughput	0.38	0.6	0.479	High
899077	Q04837	SSBP	1	High-throughput	0.38	0.6	0.479	High
907393	Q07021	C1QBP	1	High-throughput	0.38	0.6	0.479	High
930747	Q10713	MPPA	1	High-throughput	0.38	0.6	0.479	High
936472	Q12931	TRAP1	1	High-throughput	0.38	0.6	0.479	High
960266	Q13825	AUHM	1	High-throughput	0.38	0.6	0.479	High
964959	Q14197	ICT1	1	High-throughput	0.38	0.6	0.479	High
979236	Q15058	KIF14	1	High-throughput	0.38	0.6	0.479	High
980522	Q15118	PDK1	1	High-throughput	0.38	0.6	0.479	High
986724	Q15526	SURF1	1	High-throughput	0.38	0.6	0.479	High
1037521	Q5JTZ9	SYAM	1	High-throughput	0.38	0.6	0.479	High
1060934	Q6IN84	MRM1	1	High-throughput	0.38	0.6	0.479	High
1065752	Q6P087	RUSD3	1	High-throughput	0.38	0.6	0.479	High
1089603	Q7KZN9	COX15	1	High-throughput	0.38	0.6	0.479	High
1091664	Q7L8L6	FAKD5	1	High-throughput	0.38	0.6	0.479	High
1146758	Q8NE86	MCU	1	High-throughput	0.38	0.6	0.479	High
1183797	Q969S9	RRF2M	1	High-throughput	0.38	0.6	0.479	High
1184342	Q969Z0	FAKD4	1	High-throughput	0.38	0.6	0.479	High
1185959	Q96AQ8	MCUR1	1	High-throughput	0.38	0.6	0.479	High
1187117	Q96BP2	CHCH1	1	High-throughput	0.38	0.6	0.479	High
1188179	Q96CM3	RUSD4	1	High-throughput	0.38	0.6	0.479	High
1189629	Q96DP5	FMT	1	High-throughput	0.38	0.6	0.479	High
1190122	Q96E11	RRFM	1	High-throughput	0.38	0.6	0.479	High
1190257	Q96E29	MTEF3	1	High-throughput	0.38	0.6	0.479	High
1201003	Q96QE5	TEFM	1	High-throughput	0.38	0.6	0.479	High
1201750	Q96RP9	EFGM	1	High-throughput	0.38	0.6	0.479	High
1205717	Q99623	PHB2	1	High-throughput	0.38	0.6	0.479	High
1211435	Q9BSH4	TACO1	1	High-throughput	0.38	0.6	0.479	High
1211924	Q9BT17	MTG1	1	High-throughput	0.38	0.6	0.479	High
1214282	Q9BVS5	TR61B	1	High-throughput	0.38	0.6	0.479	High
1215034	Q9BX68	HINT2	1	High-throughput	0.38	0.6	0.479	High
1215501	Q9BXM7	PINK1	1	High-throughput	0.38	0.6	0.479	High
1217057	Q9BYN8	RT26	1	High-throughput	0.38	0.6	0.479	High
1226173	Q9GZT3	SLIRP	1	High-throughput	0.38	0.6	0.479	High
1226241	Q9GZT6	CC90B	1	High-throughput	0.38	0.6	0.479	High
1226819	Q9H078	CLPB	1	High-throughput	0.38	0.6	0.479	High
1228995	Q9H2K0	IF3M	1	High-throughput	0.38	0.6	0.479	High
1229289	Q9H300	PARL	1	High-throughput	0.38	0.6	0.479	High
1229570	Q9H3J6	MTRFR	1	High-throughput	0.38	0.6	0.479	High
1230562	Q9H4K7	MTG2	1	High-throughput	0.38	0.6	0.479	High
1232483	Q9H7H0	MET17	1	High-throughput	0.38	0.6	0.479	High
1232745	Q9H845	ACAD9	1	High-throughput	0.38	0.6	0.479	High
1241581	Q9NPE2	NGRN	1	High-throughput	0.38	0.6	0.479	High
1244253	Q9NVH0	EXD2	1	High-throughput	0.38	0.6	0.479	High
1244255	Q9NWR8	MCUB	1	High-throughput	0.38	0.6	0.479	High
1244256	Q9NWS8	RMND1	1	High-throughput	0.38	0.6	0.479	High
1244257	Q9NWT8	AKIP	1	High-throughput	0.38	0.6	0.479	High
1244260	Q9NYY8	FAKD2	1	High-throughput	0.38	0.6	0.479	High
1244261	Q9P0P8	MRES1	1	High-throughput	0.38	0.6	0.479	High
1244263	Q9UGC7	RF1ML	1	High-throughput	0.38	0.6	0.479	High
1244269	Q9Y2Z4	SYYM	1	High-throughput	0.38	0.6	0.479	High
1244270	Q9Y3B7	RM11	1	High-throughput	0.38	0.6	0.479	High
140113	O14544	SOCS6	1	High-throughput	0.44	0.5	0.47	High
419331	P09012	SNRPA	1	High-throughput	0.44	0.5	0.47	High
1244272	Q9Y5T4	DJC15	1	High-throughput	0.44	0.5	0.47	High
261268	O75880	SCO1	1	High-throughput	0.38	0.55	0.458	High
324605	P00966	ASSY	1	High-throughput	0.38	0.55	0.458	High
526986	P17302	CXA1	1	High-throughput	0.38	0.55	0.458	High
664069	P35579	MYH9	1	High-throughput	0.38	0.55	0.458	High
774177	P51530	DNA2	1	High-throughput	0.38	0.55	0.458	High
869160	P83111	LACTB	1	High-throughput	0.38	0.55	0.458	High
951856	Q13501	SQSTM	1	High-throughput	0.38	0.55	0.458	High
985009	Q15388	TOM20	1	High-throughput	0.38	0.55	0.458	High
1090406	Q7L2E3	DHX30	1	High-throughput	0.38	0.55	0.458	High
1171233	Q92667	AKAP1	1	High-throughput	0.38	0.55	0.458	High
1190802	Q96EH3	MASU1	1	High-throughput	0.38	0.55	0.458	High
1195359	Q96I36	COX14	1	High-throughput	0.38	0.55	0.458	High
1242838	Q9NR28	DBLOH	1	High-throughput	0.38	0.55	0.458	High
1244271	Q9Y3E5	PTH2	1	High-throughput	0.38	0.55	0.458	High
598792	P27348	1433T	1	High-throughput	0.42	0.5	0.457	High
1039769	Q5S007	LRRK2	1	High-throughput	0.33	0.6	0.445	High
1244254	Q9NVI7	ATD3A	1	High-throughput	0.33	0.6	0.445	High
1244273	Q9Y6E7	SIR4	1	High-throughput	0.33	0.6	0.445	High
47249	A0AV96	RBM47	1	High-throughput	0.38	0.5	0.437	High
282253	O94874	UFL1	1	High-throughput	0.38	0.5	0.437	High
311901	O95994	AGR2	1	High-throughput	0.38	0.5	0.437	High
334213	P01889	HLAB	1	High-throughput	0.38	0.5	0.437	High
499908	P14136	GFAP	1	High-throughput	0.38	0.5	0.437	High
620960	P30622	CLIP1	1	High-throughput	0.38	0.5	0.437	High
712552	P41002	CCNF	1	High-throughput	0.38	0.5	0.437	High
714295	P41219	PERI	1	High-throughput	0.38	0.5	0.437	High
799389	P55039	DRG2	1	High-throughput	0.38	0.5	0.437	High
806511	P56589	PEX3	1	High-throughput	0.38	0.5	0.437	High
871233	P84095	RHOG	1	High-throughput	0.38	0.5	0.437	High
902144	Q05682	CALD1	1	High-throughput	0.38	0.5	0.437	High
910213	Q08050	FOXM1	1	High-throughput	0.38	0.5	0.437	High
911307	Q08257	QOR	1	High-throughput	0.38	0.5	0.437	High
945116	Q13263	TIF1B	1	High-throughput	0.38	0.5	0.437	High
949962	Q13451	FKBP5	1	High-throughput	0.38	0.5	0.437	High
951061	Q13489	BIRC3	1	High-throughput	0.38	0.5	0.437	High
957401	Q13618	CUL3	1	High-throughput	0.38	0.5	0.437	High
1066608	Q6P1X6	CH082	1	High-throughput	0.38	0.5	0.437	High
1079011	Q6ZTA4	TRI67	1	High-throughput	0.38	0.5	0.437	High
1106420	Q86UY6	NAA40	1	High-throughput	0.38	0.5	0.437	High
1108154	Q86VS8	HOOK3	1	High-throughput	0.38	0.5	0.437	High
1137931	Q8N4G2	ARL14	1	High-throughput	0.38	0.5	0.437	High
1141921	Q8N8L6	ARL10	1	High-throughput	0.38	0.5	0.437	High
1143013	Q8NA72	POC5	1	High-throughput	0.38	0.5	0.437	High
1187572	Q96C12	ARMC5	1	High-throughput	0.38	0.5	0.437	High
1188029	Q96CF2	CHM4C	1	High-throughput	0.38	0.5	0.437	High
1198134	Q96LL9	DJC30	1	High-throughput	0.38	0.5	0.437	High
1205554	Q99615	DNJC7	1	High-throughput	0.38	0.5	0.437	High
1210482	Q9BRK4	LZTS2	1	High-throughput	0.38	0.5	0.437	High
1211576	Q9BSJ5	CQ080	1	High-throughput	0.38	0.5	0.437	High
1213184	Q9BUN8	DERL1	1	High-throughput	0.38	0.5	0.437	High
1218652	Q9C0B0	UNK	1	High-throughput	0.38	0.5	0.437	High
1226688	Q9H040	SPRTN	1	High-throughput	0.38	0.5	0.437	High
1230821	Q9H4M7	PKHA4	1	High-throughput	0.38	0.5	0.437	High
1241180	Q9NNZ3	DNJC4	1	High-throughput	0.38	0.5	0.437	High
1243220	Q9NRC8	SIR7	1	High-throughput	0.38	0.5	0.437	High
1244264	Q9UGI0	ZRAN1	1	High-throughput	0.38	0.5	0.437	High
1244266	Q9UPN9	TRI33	1	High-throughput	0.38	0.5	0.437	High
1196563	Q96JN8	NEUL4	1	High-throughput	0.33	0.5	0.407	High
1218707	Q9C0B5	ZDHC5	1	High-throughput	0.33	0.5	0.407	High
1111077	Q86YD3	TMM25	3	High-throughput	0.72	0.16	0.342	High
810373	P58557	YBEY	2	High-throughput	0.62	0.16	0.318	High
1140842	Q8N6W0	CELF5	2	High-throughput	0.62	0.16	0.318	High
1145822	Q8ND04	SMG8	2	High-throughput	0.62	0.16	0.318	High
1148145	Q8NFJ9	BBS1	2	High-throughput	0.62	0.16	0.318	High
1232252	Q9H765	ASB8	2	High-throughput	0.62	0.16	0.318	High
1243025	Q9NR56	MBNL1	2	High-throughput	0.62	0.16	0.318	High
167767	O15360	FANCA	1	High-throughput	0.48	0.16	0.279	Low
259747	O75792	RNH2A	1	High-throughput	0.48	0.16	0.279	Low
500821	P14316	IRF2	1	High-throughput	0.48	0.16	0.279	Low
1216890	Q9BYG5	PAR6B	1	High-throughput	0.48	0.16	0.279	Low
1218184	Q9BZR8	B2L14	1	High-throughput	0.48	0.16	0.279	Low
1227500	Q9H0P0	5NT3A	1	High-throughput	0.48	0.16	0.279	Low
1244252	Q9NSK0	KLC4	1	High-throughput	0.48	0.16	0.279	Low
1244259	Q9NYU2	UGGG1	1	High-throughput	0.48	0.16	0.279	Low
1244262	Q9UBD0	HSFX1	1	High-throughput	0.48	0.16	0.279	Low
1244258	Q9NX36	DJC28	1	High-throughput	0.44	0.16	0.269	Low
149656	O14880	MGST3	1	High-throughput	0.38	0.16	0.249	Low
164783	O15258	RER1	1	High-throughput	0.38	0.16	0.249	Low
263911	O75955	FLOT1	1	High-throughput	0.38	0.16	0.249	Low
280349	O94817	ATG12	1	High-throughput	0.38	0.16	0.249	Low
332433	P01308	INS	1	High-throughput	0.38	0.16	0.249	Low
835114	P62330	ARF6	1	High-throughput	0.38	0.16	0.249	Low
954172	Q13561	DCTN2	1	High-throughput	0.38	0.16	0.249	Low
1060123	Q6IAA8	LTOR1	1	High-throughput	0.38	0.16	0.249	Low
1096685	Q7Z4Q2	HEAT3	1	High-throughput	0.38	0.16	0.249	Low
1144322	Q8NBQ5	DHB11	1	High-throughput	0.38	0.16	0.249	Low
1168921	Q92538	GBF1	1	High-throughput	0.38	0.16	0.249	Low
1190415	Q96E52	OMA1	1	High-throughput	0.38	0.16	0.249	Low
1201386	Q96RD7	PANX1	1	High-throughput	0.38	0.16	0.249	Low
1204485	Q99471	PFD5	1	High-throughput	0.38	0.16	0.249	Low
1210253	Q9BRA0	LSMD1	1	High-throughput	0.38	0.16	0.249	Low
1213606	Q9BV68	RN126	1	High-throughput	0.38	0.16	0.249	Low
1234802	Q9HBL7	PLRKT	1	High-throughput	0.38	0.16	0.249	Low
1244267	Q9UPY8	MARE3	1	High-throughput	0.38	0.16	0.249	Low
*************Service provided by Combinatics****************************
